# Supplementary material for: Mathematical modelling of the role of GADD45β in the pathogenesis of multiple myeloma
Source: R Soc Open Sci. 2020 May 13;7(5):192152. doi: 10.1098/rsos.192152 (PMC7277253; doi:10.1098/rsos.192152)
Supplement: tumor.m is used to simulate what happens after the introduction and removal of MM cells [file rsos192152supp2.m]

function xdot = Equations_Tumor1(t,x, TR)
%% Parameters involving Equ (1)
global p;
global q;
global l;
global k;
global ii;

D_OBu=3.24e+2;%2.94e+2;%Differentiation rate of OB progenitors.          
D_OBp=3.67e-1;%Differentiation rate of Responding OB.                    
OBu=3.27e-6;  %Concentration of Uncommitted osteoblasts.
%% Parameters involving Equ (2)
A_OBa=3.00e-1;% Rate of OC apoptosis caused by TGF-Beta
%% Parameters involving Equ (3)
OCp=1.28e-3;
D_OCp=1.730e-1;                                                         
A_OCa=1.2;% Rate of elimination of active OB.
%% Parameters involving Equ (4)
Kres=2.00e+2;
Kform=3.322e+1; 
%% Concentration of TGF
Alfa=1; %TGF-Beta content stored in bone matrix.
D_TGF=2.00e+2;%Rate of degradation of TGF-Beta.
S_TGF=0;%External dosing term of TGF-Beta.
TGF=(Alfa*Kres*x(3)+S_TGF)/D_TGF; %Concentration of TGF.
%% Binding mechanism of TGF
K_D1.TGF=4.825e-4;%4.28e-4;%Activation coefficient related to TGF-Beta binding on OBu.
K_D2.TGF=2.19e-4;%Repression coefficient related to TGF-Beta binding on OBp.
K_D3.TGF=4.28e-4;%Activation coefficient related to TGF-Beta binding on OCa.
PAI_TGF.act.OBu=TGF/(K_D1.TGF+TGF);
PAI_TGF.rep.OBp=1/(1+TGF/K_D2.TGF);
PAI_TGF.act.OCa=TGF/(K_D3.TGF+TGF);

%% 2.1 Concentration of PTH
Beta_PTH=9.74e+2;% Rate of synthesis of systematic PTH.
P_PTH.d=0;%External dosing term of PTH.
D_PTH=3.84e+2;%Rate of degradation of PTH.
PTH=(Beta_PTH+P_PTH.d)/D_PTH; %Concentration of PTH
%% 2.2 Concentration of OPG (update)
K_D7.PTH=2.6e-1;%6.6e-1;%2.21e-1;% Rwpression coefficient for OPG production related to RANKL binding. 
Beta_OPG=5.02e+6;%2.22e+5;%3.42e+6;% Minimum rate of production of OPG per cell.
P_OPG.d=0;%%External dosing term of OPG.
OPG_max=7.98e+2;% Maximum possible OPG concentration.
D_OPG=4.16;% Rate of degradation of OPG.
D_OPG_MM=4.16;

PAI_PTH.rep.OB_a=1/(1+PTH/K_D7.PTH);

Numerator=Beta_OPG*x(2)*PAI_PTH.rep.OB_a+P_OPG.d;
Denominator=(Beta_OPG*x(2)*PAI_PTH.rep.OB_a)/OPG_max+D_OPG+D_OPG_MM*x(5);%This equation is updated;
OPG=Numerator/Denominator;
%% 2.3 Concentration of IL6(update)

P_IL6_d=0;%External injection of IL6. Valule is set in main.m
Beta_IL6=1.2e+7;
IL6max=8.04e-1;
D_IL6=4.99e+1;
P_VLA4_d=0;
Beta_VLA4=2.04e+6;%2.74e+6;                                
 
K_A_CAM1=8.3e-2;
VCAM1_tot=1.92;
R_VLA4=5.6e+4;
D_VLA4=1.5;
% Concentration of VLA4
VLA4_Part1=P_VLA4_d+Beta_VLA4*x(5);
VLA4_Part2=1+K_A_CAM1*VCAM1_tot;
VLA4_Part3=Beta_VLA4/R_VLA4+D_VLA4;
VLA4=VLA4_Part1/(VLA4_Part2*VLA4_Part3);

%% ----------------Modification 1
K_M_TGF_IL6_act=1.2e-4;%1.0e-4;%2.9e-3;
Pai_TGF_act_IL6=TGF/(TGF+K_M_TGF_IL6_act);

K_M_VLA4_IL6_act=1.88e+4;%2.68e+4;%3.36e+5;
Pai_VLA4_act_IL6=VLA4/(VLA4+K_M_VLA4_IL6_act);

Pai_TGF_VLA4_act_IL6=Pai_TGF_act_IL6*Pai_VLA4_act_IL6;
%Pai_TGF_VLA4_act_IL6=Pai_TGF_act_IL6+Pai_VLA4_act_IL6+2.47e+1*Pai_TGF_act_IL6*Pai_VLA4_act_IL6;
%%
Part1=P_IL6_d+Beta_IL6*OBu*Pai_TGF_VLA4_act_IL6;
Part2=Beta_IL6*OBu*Pai_TGF_VLA4_act_IL6/IL6max+D_IL6;
IL6=Part1/Part2;
%% 2.3 Concentration of RANKL
P_RANKL.d=0; %External dosing term of RANKL.
K_A_OPG=5.68e-2;%Association rate constant for RANKL binding to OPG.
K_A_RANK=7.19e-2;%Association rate constant for RANKL binding to OPG.
Beta_RANKL=8.25e+5;%8.82e+4;%3.37e+5;%the endogenous production of RANKL by each OB_p.
R_RANKL=3e+6;%Maximual number of RANKL expressed on the surface of osteoblast precursors. 
RANK=1.28e+1;
%% ---------------Modificition 2
K_M_IL6_RANKL_act=0.2;%8.8;
Pai_IL6_act_RANKL=IL6/(IL6+K_M_IL6_RANKL_act);

K_D4_PTH=2.09e+1;
Pai_PTH_act_RANKL=PTH/(K_D4_PTH+PTH);

Pai_ligands_RANKL=Pai_IL6_act_RANKL*Pai_PTH_act_RANKL;
%Pai_ligands_RANKL=Pai_IL6_act_RANKL+Pai_PTH_act_RANKL-Pai_IL6_act_RANKL*Pa
%i_PTH_act_RANKL;
%%
D_RANKL=4.16;%The degradation of RANKL.
RANKL_Part1=P_RANKL.d+Beta_RANKL*x(1);
RANKL_Part2=1+K_A_OPG*OPG+K_A_RANK*RANK;
RANKL_Part3=Beta_RANKL/(R_RANKL*Pai_ligands_RANKL)+D_RANKL;
RANKL=RANKL_Part1/(RANKL_Part2*RANKL_Part3);
%% 2.4 Binding mechanism of RANKL
K_D8.RANKL=4.12e+1;% Activation coefficient related to RANKL binding to RANK.
PAI_RANKL.act.OCp=RANKL/(K_D8.RANKL+RANKL);

%% ---------------Modificition 3
% K_M_IL6_MM_act=1.2151e-005;%1.76 
K_M_IL6_MM_act = 5.8217e-06;%1.76                            % modification 
PAI_IL6_act_MM=IL6/(IL6+K_M_IL6_MM_act);
% K_M_CAM1_MM_act=1.5667e-004;%8.07e-2;                         
K_M_CAM1_MM_act = 0.0022;%8.07e-2;                           % modification
K_A_VCAM1=8.3e-2;
VCAM1=VCAM1_tot/(1+K_A_VCAM1*VLA4);
PAI_VCAM1_act_MM=VCAM1/(VCAM1+K_M_CAM1_MM_act);

PAI_IL6_VCAM1_act_MM=PAI_IL6_act_MM*PAI_VCAM1_act_MM;
%PAI_IL6_VCAM1_act_MM=PAI_IL6_act_MM+PAI_VCAM1_act_MM-PAI_IL6_act_MM*PAI_VCAM1_act_MM;
   
%% 3.Binding function of SLRPS to MM cells in Eqs.(4)
% K_M_SLRPS_MM_rep=1.306e+9;% Defined by myself             
K_M_SLRPS_MM_rep = 2.3549e+09;                               % modification
Beta_SLRPS=1.464e+8;% Defined by myself
P_SLRPS_d=0;% Defined by myself
SLRPS_max=2e+8;% Defined by myself
D_SLRPS=3.5e-1;% Defined by myself
% Concentration of SLRPS
SLRPS_1=(Beta_SLRPS*x(2)+P_SLRPS_d);
SLRPS_2=Beta_SLRPS*x(2)/SLRPS_max;
SLRPS=SLRPS_1/(SLRPS_2+D_SLRPS);
PAI_SLRPS_rep_MM=1/(1+SLRPS/K_M_SLRPS_MM_rep);
%% 4.Binding function of VCAM1 to OBp cells in Eqs.(1) and (2)
K_M_VCAM1_OBp_rep=1.4e-1; %Defined by myself
K_M_VCAM1_OBa_act=2.2e-6; %Defined by myself. at first, this value is 2.2e-1. Under this value, the model cannot work well.
PAI_VCAM1_res_OBp=1/(1+VCAM1/K_M_VCAM1_OBp_rep);
PAI_VCAM1_act_OBa=VCAM1/(VCAM1+K_M_VCAM1_OBa_act);
%% 5.Define of parameters in Eq.(4)
P_MM=6.5e-2;
P_MM_other=2e-4;
% MM_max=1.98;                       
MM_max = 2.0836;                                             % modification
A_MM=2e-3;

%% NFkB
parameters;  % parameters in the NFkB pathway

K_IKK_rep = 1;
k1 = K_IKK_rep * k1;           
xdot(14:28)=zeros(15,1);
y = x(14:28);
xdot(14)=kprod-kdeg*y(1)-TR*k1*y(1);                                                                 %neutral IKK   
xdot(15)=TR*k1*y(1)-k3*y(2)-TR*k2*y(2)*y(8)-kdeg*y(2)-a2*y(2)*y(10)+t1*y(4)-a3*y(2)*y(13)+t2*y(5);   %free active IKK                                                                                    
xdot(16)=k3*y(2)+TR*k2*y(2)*y(8)-kdeg*y(3);                                                          %inactive IKK   
xdot(17)=a2*y(2)*y(10)-t1*y(4);                                                                      %cytoplasmic (IKK|IkBa) complex 
xdot(18)=a3*y(2)*y(13)-t2*y(5);                                                                      %cytoplasmic (IKK|IkBa|NFkB) complex
xdot(19)=c6a*y(13)-a1*y(6)*y(10)+t2*y(5)-i1*y(6);                                                    %free cytoplasmic NFkB
xdot(20)=i1*kv*y(6)-a1*y(11)*y(7);                                                                   %free nuclear NFkB
xdot(21)=c4*y(9)-c5*y(8);                                                                            %cytoplasmic A20
xdot(22)=c2+c1*y(7)-c3*y(9);                                                                         %A20 transcription
xdot(23)=-a2*y(2)*y(10)-a1*y(10)*y(6)+c4a*y(12)-c5a*y(10)-i1a*y(10)+e1a*y(11);                       %free cytoplasmic IkBa
xdot(24)=-a1*y(11)*y(7)+i1a*kv*y(10)-e1a*kv*y(11);                                                   %free nuclear IkBan
xdot(25)=c2a+c1a*y(7)-c3a*y(12);                                                                     %IkB transcription
xdot(26)=a1*y(10)*y(6)-c6a*y(13)-a3*y(2)*y(13)+e2a*y(14);                                            %cytoplasmic (IkBa|NFkB) complex
xdot(27)=a1*y(11)*y(7)-e2a*kv*y(14);                                                                 %Nuclear (IkBa|NFkB) complex
xdot(28)=c2c+c1c*y(7)-c3c*y(15);                                                                     %GADD45B mRNA                 

%%  
k_G = 0.5;                         
D_G = 0.0003;            
k_G_M = 5.3781e-05;                        
d_G_M = 2.1046e-05;   
K_G_rep = 1;     
k_G_M = K_G_rep * k_G_M;
xdot(29)= k_G * y(15) - D_G * x(29) - k_G_M * x(29) * x(8)/1000 + d_G_M * x(30);   % GADD45B        The units are different,change units  
xdot(30) = k_G_M * x(29) * x(8)/1000 - d_G_M * x(30);                              % GADD45B_MKK7    The units are different,change units 

%%  
V1 = 2.5;   K1 = 10;  
V2 = 0.25;  K2 = 8;
k3 = 0.025; K3 = 15;       
k4 = 0.025; K4 = 15;       
V5 = 0.75;  K5 = 15;
V6 = 0.75;  K6 = 15;
k7 = 0.025; K7 = 15;      
k8 = 0.025; K8 = 15;      
V9 = 0.5;   K9 = 15;
V10 = 0.5;  K10 = 15;
K_MKKK = 0.5;          
K_MKK = 1.5;
K_MAPK = 1.5;
G_MKKK = 0.00002;         
G_MKK = 0.00002;
G_MAPK = 0.00002;

%% 
MKKK_P = x(7);           
MKK_P = x(9);
MKK_PP = x(10);
MAPK_P = x(12);
MAPK_PP = x(13);       
MKKK = K_MKKK * x(5) - G_MKKK * x(6);
MKK = K_MKK * x(5) - G_MKK * x(8) - k_G_M * x(29)*1000 * x(8) + d_G_M * x(30)*1000;  
MAPK = K_MAPK * x(5) - G_MAPK * x(11);

%% JNK
v1 = V1 * MKKK  / (K1 + MKKK);
v2 = V2 * MKKK_P / (K2 + MKKK_P);
v3 = k3 * MKKK_P * MKK / (K3 + MKK);
v4 = k4 * MKKK_P * MKK_P / (K4 + MKK_P);
v5 = V5 * MKK_PP / (K5 + MKK_PP);	
v6 = V6 * MKK_P / (K6 + MKK_P);	
v7 = k7 * MKK_PP * MAPK / (K7 + MAPK);	
v8 = k8 * MKK_PP * MAPK_P / (K8 + MAPK_P);	
v9 = V9 * MAPK_PP / (K9 + MAPK_PP);	
v10 = V10 * MAPK_P / (K10 + MAPK_P);

xdot(6) = v2 - v1;                                 % d [MAPKKK] / dt
xdot(7) = v1 - v2;                                 % d [MAPKKK-P] / dt
xdot(8) = v6 - v3;                                 % d [MKK7] / dt
xdot(9) = v3 + v5 - v4 - v6;                       % d [MKK7-P] / dt
xdot(10) = v4 - v5;                                % d [MKK7-PP] / dt
xdot(11) = v10 - v7;                               % d [JNK] / dt
xdot(12) = v7 + v9 - v8 - v10;                     % d [JNK-P] / dt
xdot(13) = v8 - v9;                                % d [JNK-PP] / dt

JNK_PP = x(13)*1000;        %  change units
K_JNK_PP_MM = 3.2124;      
PAI_JNK_PP_act_MM = JNK_PP / (K_JNK_PP_MM+JNK_PP);

%% ----- Model Equations
% x(1) = OBp
% x(2) = OBa
% x(3) = OCa 
% x(4) = Tumor Cells 
ii=ii+1;
p(ii)=OPG;
q(ii)=PAI_VCAM1_act_MM;%70
l(ii)=RANKL;
k(ii)=IL6;
%%PAI_SLRPS_rep_MM


%%
xdot(1) = D_OBu*OBu*PAI_TGF.act.OBu-D_OBp*PAI_TGF.rep.OBp*PAI_VCAM1_res_OBp*x(1);% Change rate of OBp.
xdot(2) = D_OBp*PAI_TGF.rep.OBp*PAI_VCAM1_res_OBp*x(1)-A_OBa*PAI_VCAM1_act_OBa*x(2);% Change rate of OBa
xdot(3) = D_OCp*OCp*PAI_RANKL.act.OCp-A_OCa*x(3)*PAI_TGF.act.OCa;% Change rate of OCa.
% xdot(5) =(P_MM*PAI_IL6_VCAM1_act_MM)*x(5)*(1-x(5)/MM_max)-A_MM*PAI_SLRPS_rep_MM*x(5);
xdot(5) =(P_MM*PAI_IL6_VCAM1_act_MM)*x(5)*(1-x(5)/MM_max)-A_MM*PAI_SLRPS_rep_MM * PAI_JNK_PP_act_MM *x(5);    % modification
xdot(4) = -Kres/86400*x(3)+Kform/86400*x(2); % Variation of Bone Volume over time; Bone Volume here refers normalized bone volume in [%]
xdot=xdot'; % transpose to make a column vector  
