# Supplementary material for: Mathematical modelling of the role of GADD45β in the pathogenesis of multiple myeloma
Source: R Soc Open Sci. 2020 May 13;7(5):192152. doi: 10.1098/rsos.192152 (PMC7277253; doi:10.1098/rsos.192152)
Supplement: tumor_GADD45B.m is used to reproduce what happens after inhibiting the formation rate of GADD45B|MKK7 complex. [file rsos192152supp3.m]

%% --- Inhibit the formation rate of GADD45B|MKK7 complex

close all;
clear all;
clc;
global p;
global q;
global l;
global k;
global k1;
global p1;
global l1;
global ii;
global iii;
global P_IL6_d;

%%
ii=0;
iii=0;
%% Stable initial conditions
x0=[7.626e-4,6.307e-4,1.049e-4,100]'; 
%% 
tstart=0;    
tfinal1 = 10 * 3600;    
tfinal2 = 150 * 3600;  
tfinal = 300 * 3600; 

%%
options=odeset('RelTol',1e-6,'AbsTol',1e-7);
%% Simulation for Normal Condition
tic;
P_IL6_d=0;
[t,x]=ode45(@Equations_Normal,[tstart tfinal1],x0,options); 
tout1 = t;                        
xout1 = x;                         
tout1 = tout1/3600;
x1=[xout1(end,:),3.26e-1]; 

%% The introduction of MM cells %%
x_nfkb = [0.2000, 4.5747e-30, 9.4145e-28, 2.3178e-32, 2.7329e-30, 3.1551e-4, 0.0023, 0.0048, 2.8697e-6, 0.0025, 0.0034, 2.8697e-6, 0.0592, 7.8876e-5, 2.8697e-6]; 
x_GM = [0.0048, 0];             
x_jnk = [93.4108 6.5892 295.3143 3.9639 0.7218 299.4475 0.5339 0.0186];  
TR = 1;
x1 = [x1, x_jnk, x_nfkb, x_GM];
[t,x]=ode45(@Equations_Tumor1,[tfinal1:1000:tfinal2],x1,options, TR);
% [t,x]=ode45(@Equations_Tumor1,[tfinal1, tfinal2],x1,options, TR);
tout2 = t;               
xout2 = x;                 
tout2 = tout2/3600;

%%            inhibit
x2=[xout2(end,1:30)]; 
[t,x]=ode45(@Equations_Tumor2,[tfinal2, tfinal],x2,options, TR);           
tout3 = t;                            
xout3 = x;                           
tout3 = tout3/3600;
toc;


%%
figure(1);            % MM
plot(tout3, xout3(:, 5), 'b', 'LineWidth',2);hold on;
plot(tout2(325:end), xout2(325:end, 5), 'LineWidth',2);
hold on;
grid on;
title('MM');
% legend('GADD45¦Â inhibition by 40%');
xlabel('Time [hour]');
ylabel('Concentration [pM]');

figure(2);           % JNK_PP
plot(tout3, xout3(:, 13), 'b', 'LineWidth',2);hold on;
plot(tout2(325:end), xout2(325:end, 13), 'b', 'LineWidth',2);
hold on;
grid on;
title('JNK\_PP');
% legend('GADD45¦Â inhibition by 40%');
xlabel('Time [hour]');
ylabel('Concentrations [nM]');

figure(7);          % NF-kB
plot(tout3, xout3(:, 20), 'b', 'LineWidth',2);hold on;
plot(tout2(325:end), xout2(325:end, 20), 'b', 'LineWidth',2);
hold on;
grid on;
title('NF-kB');
% legend('GADD45¦Â inhibition by 40%');
xlabel('Time [hour]');
ylabel('Concentration [¦ÌM]');
