# Supplementary material for: Mathematical modelling of the role of GADD45β in the pathogenesis of multiple myeloma
Source: R Soc Open Sci. 2020 May 13;7(5):192152. doi: 10.1098/rsos.192152 (PMC7277253; doi:10.1098/rsos.192152)
Supplement: Equation_Normal.m represents the normal condition without the introduction of MM cells.; Equation_Normal.m, Equation_Tumor1.m, Equation_Tumor2.m, Equation_Tumor3.m and parameters.m are subfunctions. [file rsos192152supp5.m]

function xdot = Equations_Normal(t,x)
global P_IL6_d;
global k1;
global p1;
global l1;
global iii;
%% Parameters involving Equ (1)
D_OBu=3.24e+2;%Differentiation rate of OB progenitors.
D_OBp=3.67e-1;%Differentiation rate of Responding OB.
OBu=3.27e-6;  %Concentration of Uncommitted osteoblasts.
%% Parameters involving Equ (2)
A_OBa=3.00e-1;% Rate of OC apoptosis caused by TGF-Beta
%% Parameters involving Equ (3)
OCp=1.28e-3;
D_OCp=1.730e-1;
A_OCa=1.2;% Rate of elimination of active OB.
%% Parameters involving Equ (4)
Kres=2.00e+2;
Kform=3.322e+1;
%% Concentration of TGF
Alfa=1; %TGF-Beta content stored in bone matrix.
D_TGF=2.00e+2;%Rate of degradation of TGF-Beta.
S_TGF=0;%External dosing term of TGF-Beta.
TGF=(Alfa*Kres*x(3)+S_TGF)/D_TGF; %Concentration of TGF.
%% Binding mechanism of TGF
K_D1.TGF=4.825e-4;%Activation coefficient related to TGF-Beta binding on OBu.
K_D2.TGF=2.19e-4;%2.49e-4;%Repression coefficient related to TGF-Beta binding on OBp.
K_D3.TGF=4.28e-4;%Activation coefficient related to TGF-Beta binding on OCa.
PAI_TGF.act.OBu=TGF/(K_D1.TGF+TGF);
PAI_TGF.rep.OBp=1/(1+TGF/K_D2.TGF);
PAI_TGF.act.OCa=TGF/(K_D3.TGF+TGF);

%% 2.1 Concentration of PTH
Beta_PTH=9.74e+2;% Rate of synthesis of systematic PTH.
P_PTH.d=0;%External dosing term of PTH.
D_PTH=3.84e+2;%Rate of degradation of PTH.
PTH=(Beta_PTH+P_PTH.d)/D_PTH; %Concentration of PTH
%% 2.2 Concentration of OPG
K_D7.PTH=2.21e-1;% Rwpression coefficient for OPG production related to RANKL binding. 
Beta_2.OPG=5.42e+6;%2.22e+5;%3.42e+6;% Minimum rate of production of OPG per cell.
P_OPG.d=0;%%External dosing term of OPG.
OPG_max=7.98e+2;% Maximum possible OPG concentration.
D_OPG=4.16;% Rate of degradation of OPG.

PAI_PTH.rep.OB_a=1/(1+PTH/K_D7.PTH);
Numerator=Beta_2.OPG*x(2)*PAI_PTH.rep.OB_a+P_OPG.d;
Denominator=(Beta_2.OPG*x(2)*PAI_PTH.rep.OB_a)/OPG_max+D_OPG;
OPG=Numerator/Denominator;
%% 2.3 Concentration of IL6
K_M_TGF_IL6_act=2.9e-3;
%P_IL6_d=0;%External injection of IL6. Valule is set in main.m
Beta_IL6=1.2e+7;
IL6max=8.04e-1;
D_IL6=4.99e+1;
Pai_TGF_act_IL6=TGF/(TGF+K_M_TGF_IL6_act);
Part1=P_IL6_d+Beta_IL6*OBu*Pai_TGF_act_IL6;
Part2=Beta_IL6*OBu*Pai_TGF_act_IL6/IL6max+D_IL6;


IL6=Part1/Part2;
%% 2.3 Concentration of RANKL
P_RANKL.d=0; %External dosing term of RANKL.
K_A_OPG=5.68e-2;%Association rate constant for RANKL binding to OPG.
K_A_RANK=7.19e-2;%Association rate constant for RANKL binding to OPG.
Beta_RANKL=8.25e+5;%8.82e+4;%3.37e+5;%the endogenous production of RANKL by each OB_p.
R_RANKL=3e+6;%Maximual number of RANKL expressed on the surface of osteoblast precursors. 
K_M_IL6_RANKL_act=8.8;
K_D4_PTH=2.09e+2;
RANK=1.28e+1;
Pai_IL6_act_RANKL=IL6/(IL6+K_M_IL6_RANKL_act);
Pai_PTH_act_RANKL=PTH/(K_D4_PTH+PTH);
Pai_ligands_RANKL=Pai_IL6_act_RANKL+Pai_PTH_act_RANKL-Pai_IL6_act_RANKL*Pai_PTH_act_RANKL;
D_RANKL=4.16;%The degradation of RANKL.
RANKL_Part1=P_RANKL.d+Beta_RANKL*x(1);
RANKL_Part2=1+K_A_OPG*OPG+K_A_RANK*RANK;
RANKL_Part3=Beta_RANKL/(R_RANKL*Pai_ligands_RANKL)+D_RANKL;
RANKL=RANKL_Part1/(RANKL_Part2*RANKL_Part3);
%% 2.4 Binding mechanism of RANKL
K_D8.RANKL=4.12e+1;% Activation coefficient related to RANKL binding to RANK.
PAI_RANKL.act.OCp=RANKL/(K_D8.RANKL+RANKL);
%% ----- Model Equations
% x(1) = OBp
% x(2) = OBa
% x(3) = OCa 
% x(4) = Tumor Cells 
iii=iii+1;
p1(iii)=OPG;
k1(iii)=IL6;
l1(iii)=RANKL;
xdot(1) = D_OBu*OBu*PAI_TGF.act.OBu-D_OBp*PAI_TGF.rep.OBp*x(1);% Change rate of OBp.
xdot(2) = D_OBp*PAI_TGF.rep.OBp*x(1)-A_OBa*x(2);% Change rate of OBa
xdot(3) = D_OCp*OCp*PAI_RANKL.act.OCp-A_OCa*x(3)*PAI_TGF.act.OCa;% Change rate of OCa.
xdot(4) = -Kres/86400*x(3)+Kform/86400*x(2); % Variation of Bone Volume over time; Bone Volume here refers normalized bone volume in [%]
xdot=xdot'; % transpose to make a column vector  
