# Supplementary material for: Mathematical modelling of the role of GADD45β in the pathogenesis of multiple myeloma
Source: R Soc Open Sci. 2020 May 13;7(5):192152. doi: 10.1098/rsos.192152 (PMC7277253; doi:10.1098/rsos.192152)
Supplement: parameters.m represents the parameters in the NF-kB pathway. [file rsos192152supp9.m]

% parameters in the NFkB pathway

t0=3600;             
tw=6*3600-1;      
te=6*3600;          


y0=zeros(1,15);     
NF=0.06;            
y0(13)=NF;          


 kv=5;               
 
 AB=1;                         
 
 c1=AB*0.00005/100;    
 c2=AB*0.000000;        
 c3=0.0004;            
 c4=0.005*100;         
 c5=0.0003;            
 
 k1=0.0025;            
 k2=0.1;                
 k3=0.0015;             
 kprod=0.000025;      
 kdeg=0.000125;        

 
 a2=0.2;                
 a1=0.5;               
 a3=1.;                 
 t1=0.1;                
 t2=0.1;               
 
 AA=1;                 
 
 c1a=AA*0.00005/100;   
 c2a=AA*0.000000;      
 c3a=0.0004;          
 c4a=0.005*100;        
 c5a=0.0001;           
 c6a=0.00002;         
 
 i1=0.0025;           
 e2a=0.01;            
 i1a=0.001;          
 e1a=0.0005;           
  
 
 c1c=0.00005/100;     
 c2c=0.;               
 c3c=0.0004;          
